# Supplementary material for: Fungal Communities Within Pitaya Fruit Peel Shift During Ripening and Early Canker Onset
Source: Microorganisms. 2026 Jun 30;14(7):1441. doi: 10.3390/microorganisms14071441 (PMC13413601; doi:10.3390/microorganisms14071441)
Supplement: Supplementary file 1 [file microorganisms-14-01441-s001.zip]

Archive with 1 entries (1 files):
- microorganisms-4373225-supplementary.pdf
